# Supplementary material for: Spontaneous Akt2 deficiency in a colony of NOD mice exhibiting early diabetes
Source: Sci Rep. 2024 Apr 20;14:9100. doi: 10.1038/s41598-024-60021-w (PMC11032318; doi:10.1038/s41598-024-60021-w)
Supplement: Supplementary file 1 — Supplementary Information 1. [file 41598_2024_60021_MOESM1_ESM.xlsx]

## Sheet: Incidence
GLYCAEMIA (mg/dl)
hi indicates glycaemia above 600mg/dl
at the mentioned date, neg/pos indicates the result of glycosuria, in the absence of glycaemia
NOD MALES
2018-10-19	week	nod17	nod18	nod19	nod20	nod21	nod22	nod23	nod24	nod25	nod26	nod27
2018-11-26	5.42857	78	120	117	96	92	132	120	131	104	130	128
2018-12-10	7.42857	101	136	103	125	110	122	113	119	103	109	127
2018-12-17	8.42857	134	132	96	126	129	124	130	136	124	115	132
2018-12-21	9	121	168	132	158	136	144	120	118	121	133	127
2018-12-26	9.71429	145	163	177	115	159	141	151	130	110	118	124
2019-01-03	10.8571	105	116	133	130	127	123	133	120	112	122	156
2019-01-16	12.7143	140	130	127	132	120	120	116	121	110	132	129
2019-01-30	14.7143	103	131	151	134	113	144	120	112	224	126	136
2019-02-06	15.7143	neg	neg	neg	neg	neg	neg	neg	neg	444	neg	neg
2019-02-12	16.5714	118	132	117	113	151	109	198	128	hi	123	117
2019-02-21	17.8571	neg	neg	neg	neg	neg	neg	428	neg	pos	neg	neg
2019-02-27	18.7143	101	147	146	106	361	118	554	131	hi	118	102
2019-03-13	20.7143	133	329	178	174	hi	131	hi	257	hi	229	133
2019-03-25	22.4286	neg	pos	neg	neg		neg		pos		365	neg
2019-04-04	23.8571	neg	hi	294	neg		neg		hi		hi	neg
2019-04-10	24.7143	neg		561	neg		neg				hi	120
2019-04-17	25.7143	123			189		118
HYP MALES
2018-10-31	week	W1.15	W1.16	W1.17	W1.18	W1.19	W1.20	W1.21	2018-10-29	weeks	W2.8	W2.9	W2.10	W2.11	W2.12	2018-11-24	weeks	W2.24	W2.25	W2.26	W2.27
2018-11-26	3.71429	145	160	132	153	176	204	188	2018-11-26	4	167	183	152	147	226	2018-12-21	3.85714	199	208	247	222
2018-12-03	4.71429	195	219	266	172	125	126	110	2018-12-03	5	317	564	180	220	hi	2018-12-26	4.57143	465	529	432	462
2018-12-10	5.71429	166	169	464	170	129	178	157	2018-12-10	6	482	384	395	175	hi	2019-01-03	5.71429	hi	530	hi	552
2018-12-17	6.71429	223	382	505	416	158	212	181	2018-12-17	7	553	294	556	349	hi	2019-01-09	6.57143	427	424	483	507
2018-12-21	7.28571	144	399	502	278	191	353	151	2018-12-21	7.57143	594	532	436	386	hi	2019-01-16	7.57143	hi	392	500	567
2018-12-26	8	224	456	hi	454	115	405	156	2018-12-26	8.28571	hi	512	hi	252	hi	2019-01-23	8.57143	hi	hi	529	hi
2019-01-03	9.14286	155	483	hi	312	182	148	132	2019-01-03	9.42857	hi	hi	hi	243	hi	2019-01-30	9.57143	551	179	hi	509
2019-01-16	11	198	302		262	217	216	162	2019-01-16	11.2857	hi	W3	585	380	hi	2019-02-12	11.4286		449	hi
2019-01-23	12	296	476		445	437	375	238	2019-01-23	12.2857	hi		659	484	hi
2019-01-30	13	193	146		295	156	173	168	2019-01-30	13.2857	hi		569	334	hi
2019-02-12	14.8571	139	259		246	211	299	154	2019-02-12	15.1429	hi		hi	224	hi
2019-02-27	17	160	204		314	220	168	133	2019-02-27	17.2857	hi		hi	342	hi
2019-03-06	18	neg	384		pos	351	473	neg	2019-03-13	19.2857	hi		hi	151	hi
2019-03-13	19	123	166		172	159	178	136	2019-04-03	22.2857	pos		pos	neg	pos
2019-03-25	20.7143	neg	219		296	174	neg	neg	2019-04-18	24.4286	hi		hi	151	hi
2019-04-18	24.1429	152	247		153	150	155	117
GLYCAEMIA (mg/dl)
hi indicates glycaemia above 600 mg/dl
at the mentioned date, neg/pos indicates the result of glycosuria, in the absence of glycaemia
NOD FEMALES
2018-10-19	week	NOD28	NOD29	NOD30	NOD31	2018-10-05	weeks	NOD36	NOD37	NOD38	NOD39
2018-11-26	5.42857	105	104	94	80	2018-11-26	7.42857	94	113	125	102
2018-12-10	7.42857	97	104	104	102	2018-12-10	9.42857	117	119	117	122
2018-12-17	8.42857	109	124	111	98	2018-12-17	10.4286	115	137	110	112
2018-12-21	9	96	114	87	94	2018-12-21	11	90	130	93	130
2018-12-26	9.71429	85	122	138	128	2018-12-26	11.7143	109	112	119	264
2019-01-03	10.8571	100	127	137	105	2019-01-03	12.8571	107	101	79	429
2019-01-16	12.7143	116	130	124	134	2019-01-16	14.7143	124	131	120	hi
2019-01-30	14.7143	109	135	116	558	2019-01-30	16.7143	115	122	121	hi
2019-02-12	16.5714	127	507	114	hi	2019-02-12	18.5714	213	112	193
2019-02-27	18.7143	149	hi	121	hi	2019-02-21	19.8571	557	neg	352
2019-03-13	20.7143	157	hi	131		2019-02-27	20.7143	hi	125	476
2019-03-25	22.4286	309		neg		2019-03-13	22.7143	hi	166	hi
2019-04-04	23.8571	hi		neg		2019-03-25	24.4286		neg
2019-04-10	24.7143			neg		2019-04-04	25.8571		neg
2019-04-17	25.7143			201		2019-04-10	26.7143		hi
						2019-04-17	27.7143
HYP FEMALES
2018-10-29	week	W2.13	W2.14	W2.15	W2.16	W2.17	W2.18	2018-10-08	weeks	W1.6	W1.7	W1.8	W1.9	W1.10
2018-11-26	4	282	141	194	155	195	162	2018-11-26	7	200	220	463	490	271
2018-12-03	5	338	166	214	415	178	453	2018-12-03	8	170	366	440	548	216
2018-12-10	6	356	179	143	417	178	301	2018-12-10	9	197	169	336	516	215
2018-12-17	7	400	171	140	hi	238	529	2018-12-17	10	163	179	328	427	131
2018-12-21	7.57143	198	160	128	437	86	283	2018-12-21	10.5714	142	194	283	hi	160
2018-12-26	8.28571	317	274	245	428	235	399	2018-12-26	11.2857	224	196	338	hi	183
2019-01-03	9.42857	305	150	147	hi	204	367	2019-01-03	12.4286	234	213	308	hi	162
2019-01-16	11.2857	175	156	134	493	168	224	2019-01-16	14.2857	168	158	409	hi	205
2019-01-30	13.2857	159	131	125	440	137	178	2019-01-30	16.2857	/	/	163	hi	137
2019-02-12	15.1429	172	152	128	500	228	186	2019-02-12	18.1429	/	209	167	hi	211
2019-02-27	17.2857	153	160	166	541	158	255	2019-02-27	20.2857	159	135	143	hi	158
2019-03-13	19.2857	145	125	162	hi	131	144	2019-03-13	22.2857	neg	neg	/	hi	123
2019-04-03	22.2857	neg	neg	neg	481	neg	neg	2019-04-03	25.2857	neg	neg	pos	hi	118
2019-04-18	24.4286	120	119	126	411	124	130

## Sheet: IPGTT
Glycaemia (mg/dl) during the IPGTT
NOD male mice
time	C7.5	C7.6	C7.7	C7.8	C7.9	C8.2	C8.3	C8.4	C8.5	C8.6
0	153	131	144	129	151	163	178	193	186	167
15	163	323	264	280	286	246	337	210	210	276
30	186	203	224	197	215	192	251	171	196	235
60	149	152	177	216	173	200	184	183	196	183
120	134	122	123	130	124	171	145	163	181	150
HYP male mice
time	W12.22	W12.25	W7.1	W7.2	W7.3	W7.4	W7.8	W7.9	W7.10
0	94	90	128	126	108	139	105	114	159
15	316	307	338	366	379	313	372	348	414
30	218	328	195	298	318	254	240	256	299
60	127	127	152	174	139	146	130	115	157
120	70	72	99	110	95	95	74	117	117

## Sheet: Islets'size distribution
Islets'size distribution
area (µm2)
	mediane size	5903.45			1906.13			3146.24			4333.48			3331.31			2893.18			3155.05			777			5776.29			3321.24			3258.29			4799.31			3598.22			3243.18			4945.35			5445.17
		NOD1 (n=40)			NOD2 (n=25)			NOD3 (n=34)			NOD4 (n=27)			NOD15 (n=37)			NOD16 (n=35)			NOD14 (n=35)			NOD5 (n=30)			w11.17 (n=31)			w11.18 (n=31)			w11.19 (n=34)			w12.11 (n=26)			w12.7 (n=33)			w12.8 (n=33)			w12.9 (n=35)			w12.10 (n=36)
From	to	6743.2			8143.21			1669.43			2309.01			3117.28			1475.55			4162.25			1726			7533.86			3117.28			7836.02			1180.94			4059.02			3243.18			11477			5829.17
0	300	1719.79	0	0	1762.6	0	0	1593.89	0	0	10046.8	0	0	2850.38	0	0	2437.42	0	0	1478.07	0	0	427	0	0	14523.8	0	0	8153.28	0	0	830.94	0	0	2845.34	0	0	1160.8	0	0	1337.06	0	0	11018.8	0	0	5587.44	0	0
301	5000	5985.29	19	47.5	3200.38	21	84	1321.95	22	64.7059	8984.22	15	55.5556	3850.02	25	67.5676	1412.6	24	68.5714	1737.42	24	68.5714	717	29	96.6667	6733.13	14	45.1613	17336.4	18	58.0645	722.666	21	61.7647	6206.87	14	53.8462	420.506	22	66.6667	8110.48	21	63.6364	20247.2	18	51.4286	15765.2	16	44.4444
5001	10000	2450.01	10	25	2618.72	3	12	2840.3	7	20.5882	17885.4	7	25.9259	3343.9	5	13.5135	3404.34	5	14.2857	783.098	4	11.4286	407	1	3.33333	9991.42	10	32.2581	12433.9	7	22.5806	5063.7	6	17.6471	4852.19	6	23.0769	697.486	7	21.2121	2306.49	11	33.3333	34184.4	2	5.71429	2467.64	13	36.1111
10001	20000	2042.1	7	17.5	3379.16	1	4	4522.33	4	11.7647	13496.5	5	18.5185	7410.47	6	16.2162	3303.62	5	14.2857	12726	7	20	444	0	0	8377.39	5	16.129	9032.07	4	12.9032	1024.83	5	14.7059	7065.51	3	11.5385	7742.85	2	6.06061	10228.1	1	3.0303	18683.6	12	34.2857	1364.76	7	19.4444
20001	60000	2623.76	4	10	8193.57	0		851.084	1	2.94118	881.3	0	0	1379.86	1	2.7027	1160.8	1	2.85714	2721.96	0	0	621	0	0	12997.9	2	6.45161	1050.01	2	6.45161	1311.88	2	5.88235	1039.93	3	11.5385	5436.36	2	6.06061	3248.22	0	0	11404	3	8.57143	3074.48	0	0
	total	4416.57	40		1062.6	25		2193.18	34		1138.14	27		1163.32	37		1173.39	35		2784.91	35		7966	30		5776.29	31		2334.19	31		13441.1	34		25713.8	26		1782.74	33		780.58	33		45777.2	35		3766.93	36
		2084.9			956.84			3522.68			982.02			564.032			1913.68			11351.1			1498			6345.36			1090.29			8926.31			3837.43			1961.52			7118.39			1133.1			2487.78
		8382.42			1354.68			3296.06			1797.85			3595.7			7418.03			886.336			604			2910.81			2412.24			26204.8			22533.6			1651.81			4542.47			15032.5			13944.7
		12350.8			3724.12			2996.42			1503.25			1367.27			1762.6			3155.05			771			1019.79			6740.69			1762.6			10729.2			2903.25			6934.57			1581.3			5950.03
		6765.87			1228.78			2029.51			12421.3			2502.89			1697.13			2568.36			640			2933.47			3321.24			7158.67			3510.09			1606.48			1964.04			835.976			1865.84
		1606.48			6070.9			1629.15			8493.21			1606.48			7068.03			7375.22			433			7146.08			21035.4			10054.4			36430.4			1656.84			3996.07			13987.5			1246.41
		1593.89			16641.5			1417.63			7176.3			893.89			7450.76			1065.11			379			39759.2			2890.66			2782.39			5987.8			2220.88			8384.94			4132.04			5995.36
		12010.9			1467.99			7901.48			1649.29			1704.69			17731.8			543.888			4316			2303.97			11041.4			13592.2			2049.65			5159.38			7901.48			10102.2			5877.01
		3688.87			989.574			13030.6			2603.61			3379.16			2699.3			4094.27			2928			2621.24			4273.05			2419.8			7453.28			3761.89			2706.85			2142.82			891.372
		1941.38			1639.22			10457.3			4333.48			7596.81			3769.45			18575.3			558			14115.9			1072.67			1500.73			1286.7			21209.1			5972.7			2319.08			9573.44
		20196.9			1948.93			7614.43			1818			20851.6			2185.62			15012.3			1557			1941.38			2152.89			4444.27			5889.6			25394			3608.29			11718.8			2820.16
		4537.44			1276.63			7073.06			1294.25			2359.37			1795.33			14972			373			2512.96			3985.99			4753.98			16173.1			1352.17			2349.29			4945.35			4824.49
		8483.14			846.048			5537.08			7204			3308.65			4925.21			924.106			820			1299.29			2205.77			2925.92			6189.24			7747.89			2873.04			11975.6			6461.19
		6536.73			1493.17			2608.65			8226.31			10270.9			1203.6			8941.42			1546			2852.89			778.062			2429.87			1933.82			15047.6			2361.88			19912.3			10721.6
		4119.45			1906.13			4547.51			4461.9			12786.4			775.544			1233.82			937			5063.7			808.278			1603.97			3134.91			15515.9			868.71			1503.25			13131.4
		2528.07			830.94			3646.06			6221.98			4887.44			23822.8			1488.14			2179			3137.43			1848.21			11822			4746.43			6755.79			783.098			3527.72			9832.79
		1480.58			1994.26			8500.77			576.622			3331.31			7697.53			1208.64			395			6181.69			6428.45			2309.01			2361.88			4325.92			8349.69			3598.22			7486.01
		6574.5			2699.3			14926.7			1425.19			4512.26			10794.7			3260.81			1409			13635			8123.07			18681			10731.7			4482.04			1551.09			3119.8			846.048
		2560.81			4469.45			1354.68			6189.24			18245.4			1528.43			4670.89			1681			7193.93			921.588			8389.98			3389.23			3288.51			6657.59			700.004			757.918
		12975.3						1422.67			14345			926.624			6033.13			1649.29			3224			1687.06			1362.24			8085.3			2585.99			1933.82			7642.13			7548.96			3230.59
		1329.5						20040.8			2190.66			1699.65			1236.34			2341.74			339			20655.2			13030.6			2835.27						3056.85			5151.83			6080.97			13395.8
		2024.47						1493.17						11348.6			10414.4			1450.37			1291			1092.81			49428.3			3447.14						6028.09			735.256			3744.27			3782.04
		5821.62						12617.7						1226.27			2893.18			5821.62			364			1767.64			5174.49			3240.67						3598.22			3014.05			2253.61			8402.57
		11872.4						5562.26						9666.6			1271.59			3409.37			783			747.846			2268.72			2001.81						6310.11			2550.73			1742.46			13846.5
		8178.46						7400.4						5068.73			3615.85			3180.23						10049.3			7579.18			710.076						3668.73			2309.01			4560.1			5302.91
		24155.2						992.092						1123.03			1490.66			6458.67												3275.92						2024.47			1065.11			4945.35			4439.23
		1684.54						1135.62						2193.18			10696.5			18880												42433.3						2656.49			5025.93			12864.5			9379.55
		2062.24						1223.75						11814.5			3517.65			17988.6												2951.1												10618.4			14496.1
		24145.1												1475.55			13594.7			1261.52																								1646.77			5114.06
		13650.1												5632.77																																	3902.9
		15594												16137.9
		10248.3
		20189.3
		9915.88
[truncated: 15 more columns]
